# Supplementary material for: Responses of Methane Emissions to Different Soil Amendments in Paddy Soil: Soil Properties, Microbial Communities, and Functional Genes
Source: Biology (Basel). 2026 Jun 3;15(11):883. doi: 10.3390/biology15110883 (PMC13255583; doi:10.3390/biology15110883)
Supplement: Supplementary file 1 [file biology-15-00883-s001.zip]

Archive with 1 entries (1 files):
- biology-4341407-supplementary.pdf
